# Supplementary material for: Subnational Projections of Lymphatic Filariasis Elimination Targets in Ethiopia to Support National Level Policy
Source: Clin Infect Dis. 2024 Apr 25;78(Suppl 2):S117–25. doi: 10.1093/cid/ciae072 (PMC11045027; doi:10.1093/cid/ciae072)
Supplement: ciae072_Supplementary_Data [file ciae072_supplementary_data.zip]

Archive with 2 entries (2 files):
- Supplementary Geostatistical model.pdf
- Supplementary Transmission Models_updated.docx
